# Supplementary material for: Hematologic parameters in female alpacas during age progression: a retrospective study
Source: Sci Rep. 2024 Jan 4;14:492. doi: 10.1038/s41598-023-50572-9 (PMC10767090; doi:10.1038/s41598-023-50572-9)
Supplement: Supplementary file 1 — Supplementary Information. [file 41598_2023_50572_MOESM1_ESM.xlsx]

## Sheet: Supplementary Table S1
Animal	Sex	Date of birth	Study 1	Study 2
1	female	2019-10-11	1;2
2	female	2018-08-30	<1;1;2;3
3	female	2010-10-23	3;4;5;7;9;10;11	3;4;11
4	female	2012-05-27	1;7;8;9;10
5	female	2014-08-21	1;4;5;6;7	1;4;7
6	female	2018-06-30	1;3;4
7	female	2018-02-27	1;2;3,4
8	female	2018-03-23	1;2;3;4
9	female	2018-06-04	1;2;3;4
10	female	2013-07-28	<1;1;3;6;7;8	1;6;8
11	female	2013-10-14	2;3;5;6;7;8	2;5;8
12	male	2016-07-26	excluded
13	female	2018-02-08	1;2;3
14	female	2017-09-28	3;4
15	female	2011-08-06	1;3;5;7;8;10	1;5;10
16	female	2014-09-10	1;4;5;6;7	1;4;7
17	female	2019-06-20	1;3
18	female	2011-06-13	2;5;7;8;9;11	2;5;11
19	female	2012-06-24	1;4;7;9;10	1;4;10
20	female	2018-06-30	1;3;4
21	female	2019-06-10	1;2;3
22	female	2020-06-26	<1;2
Supplementary Table S1. Overview of the animals included in both studies as well as the evaluated hematologic records per animal. A maximum of one hematologic record per year of life was evaluated from each animal. The numbers in the two right-hand columns indicate the years of life that were included in the evaluation of study 1 and study 2. Data obtained from the only male animal (animal 12) in…

## Sheet: Supplementary Table S2
Parameter	laboratory specified unit	SI unit	Conversion from laboratory specified unit to SI unit
Leucocytes	G/L	x109/L	x 1
Erythrocytes	T/L	x1012/L	x 1
Hemoglobin	g/L	g/L	x 1
PCV	L/L	L/L	x 1
MCV	fL	fL	x 1
MCH	pg	pg	x 1
MCHC	g/dL	g/L	x 10
Platelets	G/L	x109/L	x 1
Segmented neutrophils	%
Band neutrophils	%
Lymphocytes	%
Monocytes	%
Eosinophils	%
Basophils	%
Other cells	%
Segmented neutrophils	1/µL	x109/L	1 / 1000
Band neutrophils	1/µL	x109/L	1 / 1000
Lymphocytes	1/µL	x109/L	1 / 1000
Monocytes	1/µL	x109/L	1 / 1000
Eosinophils	1/µL	x109/L	1 / 1000
Basophils	1/µL	x109/L	1 / 1000
Other cells	1/µL	x109/L	1 / 1000
Supplementary Table S2: Parameters specified by the laboratory, the unit used by the laboratory, the SI unit, and conversion factors from the laboratory unit to the SI unit.

## Sheet: Supplementary Table S3
Age [years]	<1							1							2							3							4							5							6
n=	3							16 (14)							10 (9)							14 (8)							10 (9)							6 (4)							4 (2)
Parameter	Mean	SD	Median	Lower quartile	Upper quartile	Minimum	Maximum	Mean	SD	Median	Lower quartile	Upper quartile	Minimum	Maximum	Mean	SD	Median	Lower quartile	Upper quartile	Minimum	Maximum	Mean	SD	Median	Lower quartile	Upper quartile	Minimum	Maximum	Mean	SD	Median	Lower quartile	Upper quartile	Minimum	Maximum	Mean	SD	Median	Lower quartile	Upper quartile	Minimum	Maximum	Mean	SD	Median	Lower quartile	Upper quartile	Minimum	Maximum
Leukocytes [x109/L]	11.3333	3.44432	9.6	9.1	15.3	9.1	15.3	14.25	3.72308	13.05	11.7	16.35	9.7	22.9	15.294	3.81242	15.55	12.4	17	8.8	21.3	13.4857	2.45101	13.95	11.3	15.6	9.3	17.1	12.47	2.79724	10.9	10.4	15	9.6	17.1	12.05	2.92626	12.25	9.4	13.3	8.5	16.6	14.45	3.43074	15.4	12.1	16.8	9.6	17.4
Erythrocytes [x1012/L]	11.2067	0.721549	11.53	10.38	11.71	10.38	11.71	12.5013	1.47173	12.25	11.33	13.35	10.75	16.17	12.67	1.76097	12.85	11.94	13.52	8.96	15.99	12.6357	1.88356	12.605	11.19	13.05	10.15	16.2	12.894	1.07032	12.695	11.94	13.96	11.47	14.18	13.015	0.894735	12.8	12.57	13.45	11.94	14.53	13.8175	2.11156	14.505	12.535	15.1	10.74	15.52
Hb [g/L]	119	9.84886	122	108	127	108	127	128.5	13.5302	127	122.5	134.5	108	162	132.7	17.4295	133	125	142	104	159	131.143	16.0808	126	121	137	111	171	137.1	9.65459	138	132	146	117	149	137.5	6.97854	138	130	141	130	148	147.75	16.0702	149	137	158.5	127	166
PCV [L/L]	0.373333	0.023094	0.36	0.36	0.4	0.36	0.4	0.40875	0.0417732	0.4	0.38	0.43	0.35	0.51	0.427	0.0764562	0.45	0.43	0.48	0.26	0.5	0.434286	0.0680175	0.405	0.39	0.47	0.36	0.59	0.447	0.0496767	0.45	0.41	0.48	0.38	0.52	0.421667	0.0549242	0.4	0.38	0.48	0.37	0.5	0.5025	0.057373	0.505	0.465	0.54	0.43	0.57
MCV [fL]	33.4667	1.79258	34.4	31.4	34.6	31.4	34.6	32.725	2.59577	32.65	30.9	34.55	27.6	36.9	33.79	4.71344	35.7	30	37.2	23.9	38.2	34.3143	2.99919	35.15	33.1	36.2	27.9	38.4	34.65	2.69413	34.6	33	37	30.4	38.2	32.35	3.18418	32.45	29.6	34.1	28.3	37.2	36.6	3.28836	36.7	33.9	39.3	32.9	40.1
MCH [pg]	10.6	0.2	10.6	10.4	10.8	10.4	10.8	10.3125	0.641742	10.2	9.95	10.85	8.9	11.3	10.56	1.14329	10.5	10.3	11.4	8.1	12.3	10.4429	0.87241	10.6	9.8	11.1	8.6	11.7	10.68	0.67297	10.65	10.3	11.1	9.5	11.9	10.6	0.638749	10.6	10.2	11.1	9.7	11.4	10.775	0.95	10.8	10	11.55	9.7	11.8
MCHC [g/L]	317.667	18.1475	315	301	337	301	337	316.125	21.7834	320	300.5	332	278	348	315.1	37.1676	300	289	329	286	407	305	17.5937	296.5	291	320	285	335	308.8	24.2157	297	288	333	286	349	329.167	26.2862	343.5	299	348	292	349	294.75	0.957427	294.5	294	295.5	294	296
Platelets [x109/L]	372.333	186.484	310	225	582	225	582	426.75	202.647	397	277.5	538.5	157	970	959.5	1261.84	467.5	381	579	290	4307	448.786	191.393	424.5	328	487	155	984	315.7	100.756	312.5	229	389	176	470	422.333	152.947	458	371	515	146	586	466	124.062	449	389.5	542.5	333	633
Neutrophils [%]	40.3333	2.88675	42	37	42	37	42	48.5	9.04065	47	42.5	56.5	30	64	47.1	10.898	48.5	37	56	29	61	47.6429	11.1673	45	41	57	28	69	57.1	8.33267	60.5	54	62	37	65	53.8333	8.37655	53.5	48	59	43	66	49.75	2.36291	49	48	51.5	48	53
Lymphocytes [%]	46.6667	8.3865	51	37	52	37	52	35.875	6.8884	35	30.5	41	26	51	35.5	7.70642	35	31	41	21	47	29.5714	5.50125	30	27	32	19	40	28.7	7.70353	27.5	24	30	21	48	27.1667	4.53505	26.5	26	28	21	35	25.5	3.10913	24.5	23.5	27.5	23	30
Monocytes [%]	1.33333	0.57735	1	1	2	1	2	1.4375	1.09354	1	1	2	0	4	1.5	0.971825	1	1	2	0	3	1.07143	1.63915	1	0	1	0	6	1.3	0.823273	1	1	2	0	3	1	0.894427	1	0	2	0	2	0.5	0.57735	0.5	0	1	0	1
Eosinophils [%]	10.3333	7.50555	10	3	18	3	18	13	8.6641	12.5	7	16	3	39	15.3	8.21989	15.5	10	21	0	28	20.9286	8.18502	19.5	15	24	9	38	12.6	3.86437	13	11	16	6	18	17.3333	4.80278	17.5	14	20	11	24	23.75	4.34933	23.5	20	27.5	20	28
Basophils [%]	0.333333	0.57735	0	0	1	0	1	0	0	0	0	0	0	0	0	0	0	0	0	0	0	0.142857	0.363136	0	0	0	0	1	0	0	0	0	0	0	0	0	0	0	0	0	0	0	0	0	0	0	0	0	0
Neutrophils [x109/L]	4.6	1.58711	3.822	3.552	6.426	3.552	6.426	6.80125	1.76455	6.151	5.3675	8.548	4.68	9.853	7.3318	2.99443	6.872	5.382	7.84	3.256	12.383	6.4995	2.12474	6.0535	5.198	8.479	3.108	10.005	7.0302	1.54339	6.4805	5.824	8.662	5.4	9.76	6.38033	1.29353	6.665	5.015	7.581	4.7	7.656	7.2345	1.97054	7.554	5.808	8.661	4.608	9.222
Lymphocytes [x109/L]	5.09633	0.495843	4.896	4.732	5.661	4.732	5.661	5.09187	1.56327	4.9885	3.906	5.9435	3.016	8.976	5.2948	1.39877	4.6635	4.34	6.12	3.96	7.714	3.99664	1.1103	3.897	2.813	5.13	2.755	5.74	3.6278	1.65823	3.27	2.784	3.55	2.332	8.208	3.33817	1.32141	3.045	2.436	3.483	2.21	5.81	3.615	0.60693	3.615	3.192	4.038	2.88	4.35
Monocytes [x109/L]	0.164333	0.122712	0.096	0.091	0.306	0.091	0.306	0.226	0.221008	0.1305	0.1085	0.284	0	0.816	0.2265	0.161555	0.1895	0.124	0.302	0	0.51	0.131786	0.192804	0.105	0	0.139	0	0.666	0.1799	0.151705	0.109	0.104	0.3	0	0.513	0.1405	0.136114	0.1225	0	0.266	0	0.332	0.0675	0.0841962	0.048	0	0.135	0	0.174
Eosinophils [x109/L]	1.66233	1.84372	0.96	0.273	3.754	0.273	3.754	1.97837	2.00744	1.586	0.7975	1.9985	0.48	8.931	2.3643	1.55499	2.0535	1.17	3.921	0	4.48	2.75621	0.981232	2.7	2.028	3.608	1.305	4.34	1.5969	0.628071	1.684	1.166	2.052	0.576	2.56	2.11817	0.888041	1.871	1.276	3.096	1.275	3.32	3.4455	1.08118	3.744	2.7	4.191	1.92	4.374
Basophils [x109/L]	0.051	0.0883346	0	0	0.153	0	0.153	0	0	0	0	0	0	0	0	0	0	0	0	0	0	0.0179286	0.0459271	0	0	0	0	0.14	0	0	0	0	0	0	0	0	0	0	0	0	0	0	0	0	0	0	0	0	0
NLR	0.889439	0.216712	0.807692	0.72549	1.13514	0.72549	1.13514	1.41711	0.45228	1.40672	1.01724	1.7212	0.784314	2.28571	1.43493	0.61173	1.38076	1.11111	1.7	0.617088	2.7619	1.72501	0.776234	1.47634	1.17143	1.96552	1.03704	3.63158	2.1385	0.645578	2.18037	1.7	2.5	0.770833	2.95455	2.06608	0.644949	1.98901	1.77778	2.26923	1.22857	3.14286	1.97348	0.259379	2.06	1.8	2.14696	1.6	2.17391
PLR	71.4253	28.8841	65.5114	45.9559	102.809	45.9559	102.809	89.7797	44.7272	87.8418	53.0317	122.656	26.3114	163.851	202.814	285.178	86.2523	73.2323	113.086	46.5388	950.773	118.144	52.0553	109.8	92.4107	142.773	39.8663	219.694	99.0694	44.5878	106.676	55.493	115.616	27.8996	168.822	139.275	65.0554	135.979	100.861	209.502	41.9179	211.412	129.176	28.7697	121.454	109.767	148.585	103.908	169.887
LMR	40.5	19.0591	51	18.5	52	18.5	52	27.4405	11.8854	28.5	18.5	35	10.3333	51	25.0185	11.3946	22.5	15	34	10.6667	41	24.1042	12.7519	29.5	13.1667	31.5	4.5	40	22.2778	7.66123	25	16	29	10.5	30	19.625	5.90727	19.25	15.25	24	13	27	27.5	3.53553	27.5	25	30	25	30
Supplementary Table S3: Study 1: Overview of the hematologic parameters of female alpacas divided into the individual years of life of the animal as mean, standard deviation (SD), median, lower quartile, upper quartile, minimum and maximum. If there were only two animals in a group, only minimum and maximum were given. Each animal is represented by a maximum of one sample per year. Due to the irr…
[truncated: 30 more columns]

## Sheet: Supplementary Table S4
Age [years]	Young							Middle							Old
n=	8 (7)							8 (5)							8
Parameter	Mean	SD	Median	Lower quartile	Upper quartile	Minimum	Maximum	Mean	SD	Median	Lower quartile	Upper quartile	Minimum	Maximum	Mean	SD	Median	Lower quartile	Upper quartile	Minimum	Maximum
Leukocytes [x109/L]	13.575	3.4747	13.2	10.85	15.25	9.7	20.3	10.3125	1.31631	10.2	9.5	10.85	8.5	12.9	12.4688	2.79297	12.4	10.9	15.075	7.5	15.5
Erythrocytes [x1012/L]	12.6062	1.80213	12.2	11.07	13.69	10.94	15.99	12.3262	1.11451	12.255	11.56	13.03	10.74	14.18	13.3537	2.26071	12.825	12.415	13.96	10.27	18.16
Hb [g/L]	133.75	15.1257	128	124	144.5	118	159	133.625	6.58868	131	129	138	127	146	148.125	14.4562	144.5	142	156	126	174
PCV [L/L]	0.4125	0.0439968	0.4	0.38	0.445	0.37	0.48	0.4	0.0250713	0.395	0.38	0.425	0.37	0.43	0.51125	0.0589037	0.495	0.49	0.545	0.42	0.61
MCV [fL]	32.925	3.5107	33.1	30.05	36.05	27.6	37.4	32.7875	3.94224	31.95	30	35	28.3	40.1	38.625	3.13266	39.15	36.75	40.8	33.3	42.3
MCH [pg]	10.7	1.14767	10.95	9.75	11.5	8.9	12.3	10.9	0.761577	11.05	10.3	11.45	9.7	11.9	11.2375	0.962048	11.4	10.65	11.95	9.6	12.3
MCHC [g/L]	325	10.2678	325	320	330.5	307	342	334	18.4313	340.5	326.5	347	295	349	290.25	7.04577	288.5	287.5	295.5	278	301
Platelets [x109/L]	57.75	5.54849	57	55	59.5	50	69	53.875	5.93867	52.5	49	57.5	48	65	58.5	2.87849	58	56	61	55	63
Lymphocytes [%]	31.75	6.36396	34	28.5	36	19	38	27.625	3.11391	27.5	26	30	22	32	24.625	2.77424	24.5	23	27	20	28
Monocytes [%]	1.25	0.886405	1	1	1.5	0	3	0.625	0.517549	1	0	1	0	1	1.625	1.40789	1	1	1.5	1	5
Eosinophils [%]	8.875	5.48862	9	5.5	12.5	0	17	17.25	4.09704	17	14.5	20	11	24	14.5	2.87849	14	12	17.5	11	18
Neutrophils [x109/L]	7.93712	2.51839	7.532	5.8575	9.6425	5.05	12.383	5.53625	0.775724	5.5305	4.8575	6.008	4.608	6.89	7.30713	1.733	7.3045	6.281	8.7405	4.35	9.455
Lymphocytes [x109/L]	4.34875	1.68498	3.825	3.2055	5.13	2.755	7.714	2.84638	0.463087	2.792	2.482	3.265	2.21	3.483	3.08613	0.822064	3.1375	2.616	3.638	1.65	4.256
Monocytes [x109/L]	0.1745	0.140242	0.12	0.099	0.2615	0	0.435	0.06825	0.0572781	0.1	0	0.1085	0	0.129	0.211625	0.228404	0.1385	0.12	0.151	0.099	0.775
Eosinophils [x109/L]	1.07537	0.631256	1.2105	0.628	1.477	0	1.972	1.79987	0.608945	1.772	1.3375	1.959	1.166	3.096	1.76388	0.354845	1.7135	1.44	2.087	1.35	2.28
NLR	1.93498	0.716093	1.62616	1.5695	1.99318	1.47059	3.63158	1.99108	0.455072	1.78175	1.69375	2.21154	1.6	2.95455	2.40832	0.350345	2.33974	2.15571	2.63068	1.96429	3.05
PLR	116.95	44.8337	127.253	78.3824	156.97	46.5388	163.851	118.464	53.7699	115.62	83.4605	149.066	41.9179	209.502	131.04	29.8419	125.207	106.722	144.558	104.692	190.657
LMR	27.4048	11.4179	34	18.5	35	6.33333	38	27	3.31662	27	26	30	22	30	21.25	8.82772	24.5	17.5	27	4	28
Supplementary Table S4: Results from Study 2. Descriptive statistics for eight alpacas at three different stages of life (young [1.5±0.8 years], middle [4.6±0.7 years], old [9.0±1.7 years]) are expressed as mean, standard deviation (SD), median, lower quartile, upper quartile, minimum and maximum. NLR, Neutrophil-to-lymphocyte ratio; PLR, Platelet-to-lymphocyte ratio; LMR, Lymphocyte-to-monocyte …
